# Supplementary material for: Machine Learning-Based Frailty Prediction and Classification in Community-Dwelling Older Adults: A Systematic Review of Validation, Explainability, and Implementation Readiness
Source: Healthcare (Basel). 2026 Jun 1;14(11):1543. doi: 10.3390/healthcare14111543 (PMC13256724; doi:10.3390/healthcare14111543)
Supplement: Supplementary file 1 [file healthcare-14-01543-s001.zip]

Archive with 2 entries (2 files):
- Supplementary_File_S1_IEEE_ACM_42_records.xlsx
- Supplementary_Materials_with_PRISMA_Checklist_v3.pdf
