# Supplementary material for: Machine Learning-Based Frailty Prediction and Classification in Community-Dwelling Older Adults: A Systematic Review of Validation, Explainability, and Implementation Readiness
Source: Healthcare (Basel). 2026 Jun 1;14(11):1543. doi: 10.3390/healthcare14111543 (PMC13256724; doi:10.3390/healthcare14111543)
Supplement: Supplementary file 1 [file healthcare-14-01543-s001.zip › Supplementary_File_S1_IEEE_ACM_42_records.xlsx]

## Sheet: Summary
Supplementary File S1. Complete 42-record screening log for the supplementary IEEE Xplore and ACM Digital Library search
Manuscript ID: healthcare-4324907 (MDPI Healthcare)
■ Search Summary
Database	Search Date	Filters Applied	Records Identified
IEEE Xplore	2026-05	Journals only; year filter 2018–2025 (earliest available year option; no records indexed before 2018)	18
ACM Digital Library	2026-05	Research Article, 2015–2025	24
Total			42
Note	The IEEE Xplore lower bound of 2018 reflects the database's earliest available year option for the search concepts (no records were indexed before 2018) and is not an author-imposed restriction. The intended search window matched the primary search (January 2015 – May 2026).
■ Supplementary Search PRISMA Flow
Stage	n	Notes
Identified (IEEE Xplore + ACM DL)	42	IEEE 18 + ACM 24
Records removed before title/abstract screening	0	No upfront deduplication; search-record duplicates of primary-search records were identified later during screening (see Notes column for stages 'Excluded at title/abstract' and 'Excluded at full-text eligibility').
Records screened at title/abstract stage	42
Excluded at title/abstract screening	35	Hospital-based, unrelated topics, not original, not frailty-related. Includes IEEE #5 Yang et al., 2025 — a systematic review that is also a search-record duplicate of primary-search record R56.
Assessed for eligibility	7	Includes 1 search-record duplicate (IEEE #16 Jung et al., 2021, corresponding to primary-search record R23).
Excluded at eligibility	7	See detailed table below
★ Final new inclusion	0	Original 14 studies maintained
■ Detailed Eligibility Assessment of 7 Full-text Candidates (all excluded)
#	Author, Year	Sample / Age	Reason for Exclusion	Detail
IEEE #2	Olugbenga et al., 2025	n = 2,173 ✓ / Age <60 possible ⚠️	Age criterion not met	Combined AGELESS (baseline ≥60) + MELoR (baseline ≥55) cohort may include MELoR participants aged 55–59 (i.e., <60); paper does not provide a ≥60-only subgroup analysis.
IEEE #3	Amjad et al., 2025	n = 682 ✗ / Age 70–98	Sample size <1,000	FRAILPOL dataset, n = 682
IEEE #12	Eskandari et al., 2022	n = 88 ✗ / Age ≥65	Sample size <1,000	Arizona Frailty Cohort, n = 88
IEEE #13	Minici et al., 2022	n = 34 ✗ / Age 70+	Sample size <1,000	Italian community volunteers, n = 34
IEEE #16	Jung et al., 2021	Duplicate of primary-search R23	Search-record duplicate	LSTM-based frailty assessment using temporal gait features. Same paper as primary-search record R23, which had already been excluded at full-text assessment for sample size below 1,000 (n=74). Therefore not a new eligible study.
IEEE #18	Bertini et al., 2018	n = 95,368 ✓ / Age ≥65 ✓	★ Construct validity mismatch	Frailty operationalisation differs fundamentally — see academic justification section below
ACM #7	Ozaki et al., 2024	n = 28 ✗ / Age 65–89	Sample size <1,000	Japanese floor panel device study, n = 28
■ Academic Justification for Excluding Bertini et al. (2018)
Argument	Content			Citation
Bertini's frailty definition	"Emergency hospitalization or all-cause mortality within a year were used as surrogates of frailty" (Abstract, p.723) — outcomes used as the operational definition of frailty itself.			Bertini et al. 2018, Proc IEEE 106(4):723
Standard frailty concept	Frailty is defined as a clinical syndrome characterised by reduced physiologic reserve and increased vulnerability to stressors. Hospitalization and mortality are recognised as adverse OUTCOMES of frailty, not its defining features.			Fried et al. 2001 J Gerontol A 56(3):M146-57; Fried et al. 2004; Xue 2011; Chen et al. 2014
Validated administrative-database approach	Methodologically rigorous administrative-data frailty measures (Kim FI, Faurot, Davidoff, electronic Frailty Score) use phenotypic frailty (Fried CHS or Frailty Index) as REFERENCE STANDARD via supervised learning. Bertini proceeds in the opposite direction — using outcomes themselves as the construct label.			Kim DH & Schneeweiss S 2020 Ann Geriatr Med Res 24(2):62-74; Le Borgne et al. 2022 eClinicalMedicine 44:101260
Construct validity principle	Rockwood (2005) outlined three criteria for a successful frailty definition: content validity, construct validity, and criterion validity. Construct validity requires that an operational definition coheres with the phenomenon itself. Bertini defines frailty AS its adverse outcomes, conflating cause and effect.			Rockwood K 2005 Age Ageing 34(5):432-4
Systematic review construct consistency	Cochrane Handbook §3.2 emphasises that eligibility decisions must be guided by clearly specified outcome definitions. PRISMA 2020 item 6 requires explicit eligibility criteria. Mixing heterogeneous outcome operationalisations undermines synthesis validity.			Higgins & Thomas 2023 Cochrane Handbook v6.4; Page et al. 2021 BMJ 372:n71 (PRISMA 2020)
Machine learning concern (label leakage)	Several of Bertini's input variables (e.g., 'hospitalizations: 0, 1, 2, >2 per year'; 'emergency hospitalization within 30 days before follow-up') overlap conceptually and temporally with the outcome label (1-year emergency hospitalization or mortality), raising label leakage concerns.			Davis SE et al. 2024 JAMIA 31(1):274-84; Kapoor & Narayanan 2023 Patterns 4(9)
Limitation of Bertini's external validation	GARCIA DB validation uses the BINA scale, which includes functional, cognitive, AND housing/neighborhood quality — closer to social-functional vulnerability than to phenotypic frailty syndrome. 100% match does not establish phenotypic frailty validity.			Bertini 2018 p.730 (external validation method)
Final decision	All 14 originally included studies use phenotypic frailty assessment (Fried CHS, FRAIL scale, J-CHS, etc.). Including Bertini would introduce outcome-operationalisation heterogeneity that undermines systematic review synthesis integrity. → Excluded at eligibility stage.			Protocol-defined construct consistency of this review
■ Final Review Inclusion
Item	Count	Note
Original PRISMA inclusion (14 studies)	14	No change
New inclusion from supplementary search	0	All candidates excluded at eligibility
Updated final inclusion	14	Main PRISMA flow diagram (Fig. 1) revision NOT required
■ References (Academic Sources)
1. Bertini F, Bergami G, Montesi D, Veronese G, Marchesini G, Pandolfi P. Predicting Frailty Condition in Elderly Using Multidimensional Socioclinical Databases. Proceedings of the IEEE 2018;106(4):723-737. doi:10.1109/JPROC.2018.2791463
2. Chen X, Mao G, Leng SX. Frailty syndrome: an overview. Clin Interv Aging 2014;9:433-441. doi:10.2147/CIA.S45300
3. Davis SE, Embí PJ, Matheny ME. A framework for understanding label leakage in machine learning for health care. J Am Med Inform Assoc 2024;31(1):274-284. doi:10.1093/jamia/ocad178
4. Fried LP, Tangen CM, Walston J, et al. Frailty in older adults: evidence for a phenotype. J Gerontol A Biol Sci Med Sci 2001;56(3):M146-M157. doi:10.1093/gerona/56.3.M146
5. Fried LP, Ferrucci L, Darer J, Williamson JD, Anderson G. Untangling the concepts of disability, frailty, and comorbidity: implications for improved targeting and care. J Gerontol A Biol Sci Med Sci 2004;59(3):M255-M263. doi:10.1093/gerona/59.3.M255
6. Higgins JPT, Thomas J, editors. Cochrane Handbook for Systematic Reviews of Interventions, Version 6.4 (updated August 2023). Cochrane, 2023. Chapter 3.
7. Kim DH, Schneeweiss S. Measuring Frailty in Health Care Databases for Clinical Care and Research. Ann Geriatr Med Res 2020;24(2):62-74. doi:10.4235/agmr.20.0002
8. Le Borgne F, Combescure C, Gayet-Ageron A, et al. Development and validation of a knowledge-based score to predict Fried's frailty phenotype across multiple settings using one-year hospital discharge data: the electronic frailty score. eClinicalMedicine 2022;44:101260. doi:10.1016/j.eclinm.2021.101260
9. Page MJ, McKenzie JE, Bossuyt PM, et al. The PRISMA 2020 statement: an updated guideline for reporting systematic reviews. BMJ 2021;372:n71. doi:10.1136/bmj.n71
10. Rockwood K. What would make a definition of frailty successful? Age Ageing 2005;34(5):432-434. doi:10.1093/ageing/afi146
11. Xue QL. The frailty syndrome: definition and natural history. Clin Geriatr Med 2011;27(1):1-15. doi:10.1016/j.cger.2010.08.009

## Sheet: IEEE
No.	Author	Title	Classification	Year	SCI	Sample Size	Population Description	Source (Journal)	Previously Reviewed	Previous No.	Previous Classification	Eligibility (PRISMA)
1	Al Younis, S. M.; Jelinek, H. F.; Almahmeed, W. A.; Khalaf, K.	Quantitative Gait Analytics Reveal Atrial Fibrillation-Specific Patterns in Balance and Mobility: Implications for Fall Prevention	Hospital-based study	2025	SCIE	77 (Normal: 52; AFib: 25)	Post open-heart surgery patients (mean age not reported); AFib vs. normal-rhythm comparison	IEEE Access, Vol. 13	New (subject to screening)	—	—	Excluded at title/abstract screening Hospital-based study (post-open-heart-surgery patients)
2	Olugbenga, S. S.; Aashiq, M.; Ahmad, S. A.; Pin, T. M.; Zhao, Y.; Rokhani, F. Z.	Artificial Intelligence-Based Prediction of Cognitive Frailty: A Clinical Data Approach	Candidate for inclusion	2025	SCIE	2,173 (Robust: 743; Pre-Frail/Frail Only: 342; Pre-Frail/Frail+LMCI: 300; LMCI Only: 290; EMCI Only: 267; Pre-Frail/Frail+EMCI: 231)	Community-dwelling Malaysian older adults (AGELESS [baseline ≥60] + MELoR [baseline ≥55] cohort; 2020–2022 follow-up); ⚠️ combined cohort may include MELoR participants aged 55–59 at baseline (i.e., <60 years); the paper does not provide a ≥60-only subgroup analysis	IEEE Access, Vol. 13	New (subject to screening)	—	—	Excluded at full-text eligibility Age criterion not met — AGELESS+MELoR combined cohort (baseline ≥60/≥55) may include MELoR participants aged 55–59 at baseline (i.e., younger than 60); paper does not provide an age-restricted subgroup analysis. Fails the prespecified ≥60-year eligibility criterion.
3	Amjad, A.; Szczęsna, A.; Błaszczyszyn, M.; Sacha, J.; Sacha, M.; Feusette, P.; Wolański, W.; Konieczny, M.; Borysiuk, Z.; Khan, B.	Deep Learning for Frailty Classification Using IMU Sensor Data: Insights From FRAILPOL Database	Candidate for inclusion	2025	SCIE	682 (FRAILPOL dataset: Robust / Pre-frail / Frail 3-class)	Community-dwelling older adults (Polish FRAILPOL cohort)	IEEE Sensors Journal, Vol. 25, Iss. 2	New (subject to screening)	—	—	Excluded at full-text eligibility Sample size < 1,000 (n = 682)
4	Liu, L.; Hu, H.; Yeh, S.-C.; Wu, E. H.-K.; Chen, C.-C.	A Compact Home-Based Training System for Preventing Frailty Using a Mapping Model and Cross-Dataset Transfer Learning	Off-topic (not frailty prediction)	2025	SCIE	N/A (training-system development)	Home-based training system for frailty prevention — not a prediction model (intervention system)	IEEE Journal of Selected Areas in Sensors, Vol. 2	New (subject to screening)	—	—	Excluded at title/abstract screening Off-topic (training system, not a prediction model)
5	Yang, H.; Chang, J.; He, W.; Wee, C. F.; Yit, J. S. T.; Feng, M.	Frailty Modeling Using Machine Learning Methodologies: A Systematic Review With Discussions on Outstanding Questions	Not an original article (review/SR/MA)	2025	SCIE	N/A (Systematic Review)	N/A — Systematic Review (search-record duplicate of an already-screened systematic review record)	IEEE Journal of Biomedical and Health Informatics, Vol. 29, Iss. 1	Already screened (duplicate)	56	Not an original article	Excluded at title/abstract screening Not an original article (Systematic Review) — duplicate of an already-screened SR record (existing #56)
6	Song, K.; Shin, H. E.; Park, W.; Lee, D.; Jang, J.; Shim, G. Y.; Choi, S.; Kim, M.; Lee, H.; Won, C. W.	Digital Biomarker for Muscle Function Assessment Using Surface Electromyography With Electrical Stimulation and a Non-Invasive Wearable Device	Off-topic (not frailty prediction)	2024	SCIE	Not reported	Muscle-function assessment (sEMG digital biomarker) — not a direct frailty prediction model	IEEE Transactions on Neural Systems and Rehabilitation Engineering, Vol. 32	New (subject to screening)	—	—	Excluded at title/abstract screening Off-topic (muscle biomarker, not frailty prediction)
7	Park, C.; Kim, H.; Suh, J.; Ko, J.; Choi, J. H.; Lee, S. Y.; Beom, J.; Lim, J.-Y.; Kim, B. R.; Lee, H. K.	Multivariate Time-Series Cluster Analysis for Multiple Functional Domains to Identify Recovery Patterns of Patients With Fragility Hip Fracture After Surgery	Hospital-based study	2024	SCIE	Not reported	Fragility hip-fracture post-surgery patients (inpatient rehabilitation stage)	IEEE Access, Vol. 12	New (subject to screening)	—	—	Excluded at title/abstract screening Hospital-based study (post-surgery hip fracture cohort)
8	Shang, M.; Dedeyne, L.; Dupont, J.; Vercauteren, L.; Amini, N.; Lapauw, L.; Gielen, E.; Verschueren, S.; Varon, C.; De Raedt, W.; Vanrumste, B.	Otago Exercises Monitoring for Older Adults by a Single IMU and Hierarchical Machine Learning Models	Off-topic (not frailty prediction)	2024	SCIE	Not reported	Otago exercise monitoring (IMU-based) — not a direct frailty prediction	IEEE Transactions on Neural Systems and Rehabilitation Engineering, Vol. 32	New (subject to screening)	—	—	Excluded at title/abstract screening Off-topic (exercise monitoring, not frailty prediction)
9	Millet, A.; Madrid, A.; Alonso-Weber, J. M.; Rodríguez-Mañas, L.; Pérez-Rodríguez, R.	Machine Learning Techniques Applied to the Development of a Fall Risk Index for Older Adults	Off-topic (not frailty prediction)	2023	SCIE	Not reported	Older adults — fall-risk prediction (outcome other than frailty)	IEEE Access, Vol. 11	New (subject to screening)	—	—	Excluded at title/abstract screening Off-topic (fall risk prediction, not frailty)
10	Zhang, Y.; Wang, X.; Han, P.; Verschueren, S.; Chen, W.; Vanrumste, B.	Can Wearable Devices and Machine Learning Techniques Be Used for Recognizing and Segmenting Modified Physical Performance Test Items?	Off-topic (not frailty prediction)	2022	SCIE	Not reported	Modified Physical Performance Test item segmentation — not a direct frailty prediction	IEEE Transactions on Neural Systems and Rehabilitation Engineering, Vol. 30	New (subject to screening)	—	—	Excluded at title/abstract screening Off-topic (PPT item segmentation, not frailty prediction)
11	Teh, S.-K.; Rawtaer, I.; Tan, H. P.	Predictive Accuracy of Digital Biomarker Technologies for Detection of Mild Cognitive Impairment and Pre-Frailty Amongst Older Adults: A Systematic Review and Meta-Analysis	Not an original article (review/SR/MA)	2022	SCIE	N/A (Systematic Review & Meta-analysis)	SR/MA of digital biomarkers for MCI and pre-frailty detection	IEEE Journal of Biomedical and Health Informatics, Vol. 26, Iss. 8	New (subject to screening)	—	—	Excluded at title/abstract screening Not an original article (SR & Meta-analysis)
12	Eskandari, M.; Parvaneh, S.; Ehsani, H.; Fain, M.; Toosizadeh, N.	Frailty Identification Using Heart Rate Dynamics: A Deep Learning Approach	Candidate for inclusion	2022	SCIE	88 (Non-frail: 27; Pre-frail/Frail: 61)	Older adults aged ≥65 years (Arizona Frailty and Falls Cohort); Fried phenotype criteria	IEEE Journal of Biomedical and Health Informatics, Vol. 26, Iss. 7	New (subject to screening)	—	—	Excluded at full-text eligibility Sample size < 1,000 (n = 88)
13	Minici, D.; Cola, G.; Giordano, A.; Antoci, S.; Girardi, E.; Di Bari, M.; Avvenuti, M.	Towards Automated Assessment of Frailty Status Using a Wrist-Worn Device	Candidate for inclusion	2022	SCIE	34 (Fried criteria: frail / pre-frail / robust)	Italian community-dwelling volunteers aged 70+ years; geriatrician screening followed by wearable measurement	IEEE Journal of Biomedical and Health Informatics, Vol. 26, Iss. 3	New (subject to screening)	—	—	Excluded at full-text eligibility Sample size < 1,000 (n = 34)
14	Zhang, Y.; Babarinde, O. J.; Han, P.; Wang, X.; Karsmakers, P.; Schreurs, D. M. M.-P.; Verschueren, S.; Vanrumste, B.	Automatically Segmenting Physical Performance Test Items for Older Adults Using a Doppler Radar: A Proof of Concept Study	Off-topic (not frailty prediction)	2021	SCIE	Not reported	Doppler-radar-based PPT item segmentation — not a direct frailty prediction	IEEE Access, Vol. 9	New (subject to screening)	—	—	Excluded at title/abstract screening Off-topic (Doppler-radar PPT segmentation, not frailty prediction)
15	Jung, D.; Kim, J.; Kim, M.; Won, C. W.; Mun, K.-R.	Classifying the Risk of Cognitive Impairment Using Sequential Gait Characteristics and Long Short-Term Memory Networks	Off-topic (not frailty prediction)	2021	SCIE	Not reported	Cognitive Impairment classification (sequential gait + LSTM) — not frailty	IEEE Journal of Biomedical and Health Informatics, Vol. 25, Iss. 10	New (subject to screening)	—	—	Excluded at title/abstract screening Off-topic (cognitive impairment, not frailty)
16	Jung, D.; Kim, J.; Kim, M.; Won, C. W.; Mun, K.-R.	Frailty Assessment Using Temporal Gait Characteristics and a Long Short-Term Memory Network	Search-record duplicate (not a new eligible study)	2021	SCIE	Not reported (search-record duplicate)	Same record as one already retrieved through the primary searches (PubMed/Embase/Web of Science/Scopus); not a new eligible study and not included among the final 14 studies.	IEEE Journal of Biomedical and Health Informatics, Vol. 25, Iss. 9	Already screened in primary search	R23	Full-text excluded: sample size <1,000 (n=74)	Search-record duplicate; not a new eligible study. Same paper as primary-search R23.
17	Delmastro, F.; Di Martino, F.; Dolciotti, C.	Cognitive Training and Stress Detection in MCI Frail Older People Through Wearable Sensors and Machine Learning	Off-topic (not frailty prediction)	2020	SCIE	Not reported	MCI frail older people — stress detection during cognitive training; not a frailty prediction	IEEE Access, Vol. 8	New (subject to screening)	—	—	Excluded at title/abstract screening Off-topic (stress detection in MCI, not frailty prediction)
18	Bertini, F.; Bergami, G.; Montesi, D.; Veronese, G.; Marchesini, G.; Pandolfi, P.	Predicting Frailty Condition in Elderly Using Multidimensional Socioclinical Databases	Candidate (1st pass) → excluded	2018	SCIE	95,368 (Frailty risk model: train 63,579 / test 31,789); 58,789 (Worsening risk model: train 39,193 / test 19,596)	Community-dwelling older adults aged ≥65 years (Municipality of Bologna, Italy; entire ≥65 population retrospective cohort, 2009–2016); 12 socioclinical administrative databases. ⚠️ Frailty operationalised as SURROGATE OUTCOME — emergency hospitalization OR all-cause mortality (1-year). External validation: GARCIA DB (BINA scale) 100% match.	Proceedings of the IEEE, Vol. 106, Iss. 4	New (subject to screening)	—	—	Excluded at full-text eligibility (construct validity mismatch) Frailty operationalisation incompatible with included studies: • Bertini: hospitalization + mortality used as SURROGATE for frailty • Standard frailty (Fried 2001, FRAIL, J-CHS): frailty is a SYNDROME → hospitalization/mortality are OUTCOMES of frailty • Refs: Fried 2001 J Gerontol; Fried 2004; Xue 2011; Kim & Schneeweiss 2020; Cochr…

## Sheet: ACM
No.	Author	Title	Classification	Year	Month	SCI	Sample Size	Population Description	Venue (Journal/Volume)	DOI	Publisher	Previously Reviewed	Previous No.	Previous Classification	Eligibility (PRISMA)
1	Green, A.; Polite, G.; Hung, I.; et al. (+4)	Black Older Adults' Perception of Using Voice Assistants to Enact a Medical Recovery Curriculum	Off-topic (not frailty prediction)	2025	May	ESCI	N/A (qualitative HCI study)	Black older adults — Voice Assistant use experience (qualitative HCI, not an ML prediction model)	Proc. ACM on Human-Computer Interaction (PACMHCI), Vol. 9, Iss. 2, Art. No. CSCW039, pp. 1–35	10.1145/3710937	ACM	New (subject to screening)	—	—	Excluded at title/abstract screening Off-topic (qualitative HCI study)
2	Chen, L.; Fisher, R. B.	MISO: Monitoring Inactivity of Single Older Adults at Home Using RGB-D Technology	Off-topic (not frailty prediction)	2024	Sep	ESCI	Not reported	Single older adults at home — inactivity monitoring system (RGB-D); not a frailty prediction	ACM Trans. Computing for Healthcare (HEALTH), Vol. 5, Iss. 3, Art. No. 17, pp. 1–19	10.1145/3674848	ACM	New (subject to screening)	—	—	Excluded at title/abstract screening Off-topic (inactivity-monitoring system, not frailty prediction)
3	So, J.; Estrada, S.; Jörke, M.; et al. (+6)	"They Make Us Old Before We're Old": Designing Ethical Health Technology with and for Older Adults	Off-topic (not frailty prediction)	2024	Nov	ESCI	N/A (qualitative HCI study)	Older adults — Voice-First Ambient Interface ethical design (participatory HCI study)	PACMHCI, Vol. 8, Iss. CSCW2, Art. No. 478, pp. 1–30 (Honorable Mention)	10.1145/3687017	ACM	New (subject to screening)	—	—	Excluded at title/abstract screening Off-topic (qualitative HCI study)
4	Vargemidis, D.; Gerling, K.; Spiel, K.; et al. (+2)	Wearable Physical Activity Tracking Systems for Older Adults — A Systematic Review	Not an original article (review/SR/MA)	2020	Sep	ESCI	N/A (Systematic Review)	Systematic Review of wearable PA tracking systems for older adults	ACM Trans. Computing for Healthcare (HEALTH), Vol. 1, Iss. 4, Art. No. 25, pp. 1–37	10.1145/3402523	ACM	New (subject to screening)	—	—	Excluded at title/abstract screening Not an original article (Systematic Review)
5	Sun, Y.; Ankenbauer, S. A.; Guo, Z.; et al. (+3)	Rethinking Technological Solutions for Community-Based Older Adult Care: Insights from 'Older Partners' in China	Off-topic (not frailty prediction)	2025	May	ESCI	N/A (qualitative HCI study)	Older adults in community-based care (China) — qualitative HCI; not a frailty prediction	PACMHCI, Vol. 9, Iss. 2, Art. No. CSCW160, pp. 1–36	10.1145/3711058	ACM	New (subject to screening)	—	—	Excluded at title/abstract screening Off-topic (qualitative HCI study)
6	Kelly, R. M.; Xing, Y.; Baker, S.; Waycott, J.	"More Than Just Holding the iPad": Family Members' Perspectives on the Work of Video Calling in Aged Care	Off-topic (not frailty prediction)	2024	Nov	ESCI	N/A (qualitative HCI study)	Family members of aged-care residents — video calling experience (qualitative)	PACMHCI, Vol. 8, Iss. CSCW2, Art. No. 468, pp. 1–26	10.1145/3687007	ACM	New (subject to screening)	—	—	Excluded at title/abstract screening Off-topic (qualitative HCI study)
7	Ozaki, R.; Shinzaki, Y.; Kodama, K.; Ito, K.; et al. (+3)	Frailty Assessment Using a Floor Panel-Type Device by Measuring Center of Pressure	Candidate for inclusion	2024	Nov	IMWUT (indexing status to verify)	28 (Pre-frail/Frail: 17; Robust: 11; Male: 10, Female: 18)	Community-dwelling older adults aged 65–89 years (Japan; mean age 77.18 ± 6.62); frailty assessment: revised J-CHS criteria	Proc. ACM on Interactive, Mobile, Wearable and Ubiquitous Technologies (IMWUT), Vol. 8, Iss. 4, Art. No. 182, pp. 1–27	10.1145/3699783	ACM	New (subject to screening)	—	—	Excluded at full-text eligibility Sample size < 1,000 (n = 28); IMWUT SCI(E) indexing status to be verified
8	Cuadra, A.; Breuch, J.; Estrada, S.; et al. (+6)	Digital Forms for All: A Holistic Multimodal Large Language Model Agent for Health Data Entry	Not frailty-related	2024	May	IMWUT (indexing status to verify)	N/A	Multimodal LLM agent for digital-form accessibility — not frailty-related	IMWUT, Vol. 8, Iss. 2, Art. No. 72, pp. 1–39	10.1145/3659624	ACM	New (subject to screening)	—	—	Excluded at title/abstract screening Not frailty-related (LLM for digital forms)
9	Cherian, J.; Ray, S.; Mernar, T.; et al. (+5)	A Step Toward Better Care: Understanding What Caregivers and Residents in Assisted Living Facilities Value in Health Monitoring Systems	Off-topic (not frailty prediction)	2024	Apr	ESCI	N/A (qualitative HCI study)	Assisted-living facility residents/caregivers — health-monitoring value (qualitative HCI)	PACMHCI, Vol. 8, Iss. CSCW1, Art. No. 13, pp. 1–29	10.1145/3637290	ACM	New (subject to screening)	—	—	Excluded at title/abstract screening Off-topic (qualitative HCI study)
10	Forkan, A. R. M.; Branch, P.; et al. (+2)	An Internet-of-Things Solution to Assist Independent Living and Social Connectedness in Elderly	Off-topic (not frailty prediction)	2019	Dec	ESCI	Not reported	Independent-living elderly — IoT-based social-connectedness support system (not frailty prediction)	ACM Trans. Social Computing (TSC), Vol. 2, Iss. 4, Art. No. 14, pp. 1–24	10.1145/3363563	ACM	New (subject to screening)	—	—	Excluded at title/abstract screening Off-topic (IoT independent-living system)
11	Wu, W.; Keller, J. M.; Skubic, M.; et al. (+2)	Early Detection of Health Changes in the Elderly Using In-Home Multi-Sensor Data Streams	Off-topic (not frailty prediction)	2021	Jul	ESCI	Not reported	Elderly — in-home multi-sensor-based early detection of health changes (not a direct frailty prediction)	ACM Trans. Computing for Healthcare (HEALTH), Vol. 2, Iss. 3, Art. No. 22, pp. 1–23	10.1145/3448671	ACM	New (subject to screening)	—	—	Excluded at title/abstract screening Off-topic (in-home sensor monitoring, not frailty prediction)
12	López Zorrilla, A.; Torres, M. I.	A Multilingual Neural Coaching Model with Enhanced Long-term Dialogue Structure	Not frailty-related	2022	Jul	SCIE	N/A	Multilingual conversational coaching agent — not frailty-related	ACM Trans. Interactive Intelligent Systems (TIIS), Vol. 12, Iss. 2, Art. No. 16, pp. 1–47	10.1145/3487066	ACM	New (subject to screening)	—	—	Excluded at title/abstract screening Not frailty-related (multilingual coaching agent)
13	Hu, R.; Sejdinovic, D.; Evans, R. J.	A kernel test for causal association via noise contrastive backdoor adjustment	Not frailty-related	2024	Jan	SCIE (JMLR)	N/A	Causal-inference statistical methodology — non-ACM (JMLR cross-index)	Journal of Machine Learning Research (JMLR), Vol. 25, Iss. 1, Art. No. 160, pp. 7603–7658	— (non-ACM; ACM DL Guide cross-index)	Non-ACM (JMLR)	New (subject to screening)	—	—	Excluded at title/abstract screening Not frailty-related (causal-inference statistical method) — non-ACM cross-index
14	Züfle, A.; Salim, F.; Anderson, T.; et al. (+8)	Leveraging Simulation Data to Understand Bias in Predictive Models of Infectious Disease Spread	Not frailty-related	2024	Jul	ESCI	N/A	Infectious-disease spread simulation bias — not frailty-related	ACM Trans. Spatial Algorithms and Systems (TSAS), Vol. 10, Iss. 2, Art. No. 17, pp. 1–22	10.1145/3660631	ACM	New (subject to screening)	—	—	Excluded at title/abstract screening Not frailty-related (infectious-disease bias modelling)
15	Lim, S. L.; Bentley, P. J.; Peterson, R. S.; Hu, X.; et al. (+1)	Kill chaos with kindness: Agreeableness improves team performance under uncertainty	Not frailty-related	2023	Mar	Not indexed	N/A	Big-Five personality–based team-performance study — non-ACM (COLA cross-index)	Collective Intelligence (COLA), Vol. 2, Iss. 1	10.1177/26339137231158584 (non-ACM)	Non-ACM (SAGE / COLA)	New (subject to screening)	—	—	Excluded at title/abstract screening Not frailty-related (team-performance personality study) — non-ACM cross-index
16	Soto-Mendoza, V.; García-Macías, J. A.; et al. (+5)	Design of a Predictive Scheduling System to Improve Assisted Living Services for Elders	Off-topic (not frailty prediction)	2015	Jul	SCIE	Not reported	Geriatric residence caregivers/elders — assisted-living scheduling system (operations research)	ACM Trans. Intelligent Systems and Technology (TIST), Vol. 6, Iss. 4, Art. No. 53, pp. 1–31	10.1145/2736700	ACM	New (subject to screening)	—	—	Excluded at title/abstract screening Off-topic (assisted-living scheduling system)
17	Bertini, F.; Allevi, D.; Lutero, G.; et al. (+2)	Automatic Speech Classifier for Mild Cognitive Impairment and Early Dementia	Off-topic (not frailty prediction)	2021	Oct	ESCI	Not reported	MCI / early-dementia speech classifier — not frailty	ACM Trans. Computing for Healthcare (HEALTH), Vol. 3, Iss. 1, Art. No. 8, pp. 1–11	10.1145/3469089	ACM	New (subject to screening)	—	—	Excluded at title/abstract screening Off-topic (MCI/early-dementia speech classifier; note: same first author as IEEE #18 Bertini 2018, but different study)
18	Stangl, A.; Shiroma, K.; Davis, N.; Xie, B.; et al. (+3)	Privacy Concerns for Visual Assistance Technologies	Not frailty-related	2022	May	ESCI	N/A (qualitative)	Blind users of visual-assistance technology — privacy concerns (not frailty)	ACM Trans. Accessible Computing (TACCESS), Vol. 15, Iss. 2, Art. No. 15, pp. 1–43	10.1145/3517384	ACM	New (subject to screening)	—	—	Excluded at title/abstract screening Not frailty-related (privacy for visual-assistance technology)
19	Bellandi, V.; Ceravolo, P.; Maggesi, J.; et al. (+1)	Data management for continuous learning in EHR systems	Not frailty-related	2024	May	ESCI	N/A	EHR data-management methodology for continuous learning — not frailty	ACM Trans. Internet Technology (TOIT), Just Accepted	10.1145/3660634	ACM	New (subject to screening)	—	—	Excluded at title/abstract screening Not frailty-related (EHR data-management framework)
20	Xu, Z.; Zhang, J.; Greenberg, J.; et al. (+8)	Predicting Multi-dimensional Surgical Outcomes with Multi-modal Mobile Sensing: A Case Study with Patients Undergoing Lumbar Spine Surgery	Not frailty-related	2024	May	IMWUT (indexing status to verify)	Not reported	Lumbar-spine surgery outcome prediction — not frailty	IMWUT, Vol. 8, Iss. 2, Art. No. 81, pp. 1–30	10.1145/3659628	ACM	New (subject to screening)	—	—	Excluded at title/abstract screening Not frailty-related (lumbar-spine surgery outcome prediction)
21	He, B.; Liu, Y.; Wu, Y.; Yin, G.; et al. (+1)	Functional martingale residual process for high-dimensional Cox regression with model averaging	Not frailty-related	2020	Jan	SCIE (JMLR)	N/A	High-dimensional Cox regression methodology — non-ACM (JMLR cross-index)	Journal of Machine Learning Research (JMLR), Vol. 21, Iss. 1, Art. No. 207, pp. 8553–8589	— (non-ACM; ACM DL Guide cross-index)	Non-ACM (JMLR)	New (subject to screening)	—	—	Excluded at title/abstract screening Not frailty-related (Cox regression methodology) — non-ACM cross-index
22	Lee, H.; Kang, M.; Kim, D.; et al. (+2)	Epidemic Vulnerability Index for Effective Vaccine Distribution Against Pandemic	Not frailty-related	2022	Aug	SCIE (IEEE/ACM TCBB)	N/A	COVID-19 vaccine-distribution epidemic vulnerability index — not frailty (IEEE/ACM joint, cross-index)	IEEE/ACM Trans. Computational Biology and Bioinformatics (TCBB), Vol. 20, Iss. 6, pp. 3332–3342	10.1109/TCBB.2022.3198365	IEEE/ACM joint	New (subject to screening)	—	—	Excluded at title/abstract screening Not frailty-related (vaccine distribution / epidemic vulnerability) — IEEE/ACM joint cross-index
23	An, K.; Zhang, Q.; Kwong, E.	ViscoCam: Smartphone-based Drink Viscosity Control Assistant for Dysphagia Patients	Not frailty-related	2021	Mar	IMWUT (indexing status to verify)	Not reported	Dysphagia patients — drink-viscosity control assistant; not frailty	IMWUT, Vol. 5, Iss. 1, Art. No. 3, pp. 1–25	10.1145/3448109	ACM	New (subject to screening)	—	—	Excluded at title/abstract screening Not frailty-related (dysphagia liquid-viscosity control)
24	Rapp, A.; Boldi, A.	Exploring the Lived Experience of Behavior Change Technologies: Towards an Existential Model of Behavior Change for HCI	Not frailty-related	2023	Sep	SCIE	N/A	Behavior-change technologies existential model — HCI theory, not frailty	ACM Trans. Computer-Human Interaction (TOCHI), Vol. 30, Iss. 6, Art. No. 81, pp. 1–50	10.1145/3603497	ACM	New (subject to screening)	—	—	Excluded at title/abstract screening Not frailty-related (HCI behavior-change theory)

## Sheet: Legend
Legend — Classification & Eligibility
★ Final inclusion	PRISMA inclusion criteria fully met (sample ≥1,000, age ≥60, SCIE indexed, phenotypic frailty assessment, community-dwelling, original article)
Search-record duplicate (not in 14)	Search-record duplicate of a study already among the 14 included studies in the main PRISMA flow
Candidate for inclusion / Candidate (1st pass) → excluded	Passed title/abstract screening; later excluded at full-text eligibility (sample size, age criterion, SCI indexing, or construct-validity reasons)
Hospital-based study	Cohort drawn from hospital inpatients or surgical patients — fails the community-dwelling eligibility criterion
Off-topic (not frailty prediction)	Topic conceptually adjacent to frailty (e.g., gait, fall, MCI, exercise monitoring) but not a frailty prediction or classification model
Not an original article (review/SR/MA)	Systematic review, narrative review, or meta-analysis — fails the original-article eligibility criterion
Not frailty-related	Topic clearly unrelated to frailty (false-positive search hits from broad Boolean strings)
Excluded at title/abstract screening	Excluded at the title/abstract stage based on topic, study design, or study setting
Excluded at full-text eligibility	Passed title/abstract screening but excluded at full-text stage based on prespecified criteria (sample size, age, SCI, or construct validity)
